# Supplementary material for: Decoding firings of a large population of human motor units from high‐density surface electromyogram in response to transcranial magnetic stimulation
Source: J Physiol. 2023 Apr 5;601(10):1719–44. doi: 10.1113/JP284043 (PMC10952962; doi:10.1113/JP284043)
Supplement: Supplementary file 1 — Statistical Summary Document [file TJP-601-1719-s001.xlsx]

## Sheet: Statistical Summary Table
Statistical Summary Document
Manuscript Title:	Decoding firings of a large population of human motor units from high-density surface electromyogram in response to transcranial magentic stimulation
Authors:	Škarabot J, Ammann C, Balshaw TG, Divjak M, Urh F, Murks N, Foffani G, Holobar A
Animal model used, if applicable:	n/a
Definitions of ‘n’:	Experiment 1, n = number of simulated muscles Experiments 2-4, n = number of participants
Statistical summary table:
Experimental question	Finding/ conclusion	Experimental location/variable	Mean (SD)	Correlation coefficient (95% CI)	n	Data comparisons	Exact P value	Figure/table in which data are presented	Units	Statistical test	Comment
Experiment 1
Is precision of motor unit firing identification during simulated MEPs dependent on simulated stimulation intensity?	Yes	Simulated biceps brachii			10	Main effect	p < 0.0001	Text	%	Linear mixed-effect model (Precision ~ stimulation intensity + [1 | Simulated muscle])
Post hoc tests		Simulated biceps brachii	- 10% motor pool activation: 99.3 (0.9) - 25% motor pool activation: 95.7 (1.4) - 50% motor pool activation: 95.0 (1.7) - 75% motor pool activation: 95.1 (1.5) - 100% motor pool activation: 95.3 (1.2)	n/a		10% vs 25% 10% vs 50% 10% vs 75% 10% vs 100% 25% vs 50% 25% vs 75% 25% vs 100% 50% vs 75% 50% vs 100% 75% vs 100%	p = 0.1653 p = 0.0058 p < 0.0001 p < 0.0001 p = 0.8235 p = 0.0179 p = 0.0069 p = 0.1518 p = 0.0688 p = 0.9970	Figure 4B	%	Estimated marginal means w/ Tukey adjustment for multiple comparisons
Is sensitivity of motor unit firing identification during simulated MEPs dependent on simulated stimulation intensity?	Yes	Simulated biceps brachii		n/a	10	Main effect	p < 0.0001	Text	%	Linear mixed-effect model (Sensitivity ~ stimulation intensity + [1 | Simulated muscle])
Post hoc tests		Simulated biceps brachii	- 10% motor pool activation: 94.0 (1.6) - 25% motor pool activation: 90.8 (1.6) - 50% motor pool activation: 90.7 (1.3) - 75% motor pool activation: 90.7 (1.2) - 100% motor pool activation: 91.0 (1.1)	n/a		10% vs 25% 10% vs 50% 10% vs 75% 10% vs 100% 25% vs 50% 25% vs 75% 25% vs 100% 50% vs 75% 50% vs 100% 75% vs 100%	p = 0.0791 p = 0.0438 p = 0.0001 p < 0.0001 p = 1.0000 p = 0.3542 p = 0.2020 p = 0.2060 p = 0.0921 p = 0.9958	Figure 4C	%	Estimated marginal means w/ Tukey adjustment for multiple comparisons
Is pulse-to-noise ratio of the identified MU firings during simulated MEPs dependent on simulated stimulation intensity?	Yes	Simulated biceps brachii		n/a	10	Main effect	p < 0.0001	Text	dB	Linear mixed-effect model (Pulse-to-noise ratio ~ stimulation intensity + [1 | Simulated muscle])
Post hoc tests		Simulated biceps brachii	- 10% motor pool activation: 40.6 (4.4) - 25% motor pool activation: 37.7 (3.3) - 50% motor pool activation: 36.8 (3.0) - 75% motor pool activation: 35.9 (2.9) - 100% motor pool activation: 35.6 (3.0)	n/a		10% vs 25% 10% vs 50% 10% vs 75% 10% vs 100% 25% vs 50% 25% vs 75% 25% vs 100% 50% vs 75% 50% vs 100% 75% vs 100%	p < 0.0001 p < 0.0001 p < 0.0001 p < 0.0001 p = 0.1594 p < 0.0001 p < 0.0001 p = 0.0270 p = 0.0200 p = 0.9338	Figure 4D	dB	Estimated marginal means w/ Tukey adjustment for multiple comparisons
Experiment 2
Does peak-to-peak MEP amplitude increase with stimulation intensity?	Yes	First dorsal interosseus		n/a	7	Main effect	p < 0.0001	Text	mV	Generalised mixed-effect model (MEP ~ stimulation intensity + [1 | Participant ID], family = Gaussian, link = sqrt)
Post hoc tests		First dorsal interosseus	- 80% RMT: 0.09 (0.05) - 90% RMT: 0.09 (0.03) - 100% RMT: 0.13 (0.06) - 110% RMT: 0.34 (0.29) - 120% RMT: 0.63 (0.42) - 130% RMT: 0.82 (0.50) - 140% RMT: 0.98 (0.56)	n/a		80 vs 90% 80 vs 100% 80 vs 110% 80 vs 120% 80 vs 130% 80 vs 140% 90 vs 100% 90 vs 110% 90 vs 120% 90 vs 130% 90 vs 140% 100 vs 110% 100 vs 120% 100 vs 130% 100 vs 140% 110 vs 120% 110 vs 130% 110 vs 140% 120 vs 130% 120 vs 140% 130 vs 140%	p = 1.0000 p = 0.9944 p = 0.1463 p < 0.0001 p < 0.0001 p < 0.0001 p = 0.9959 p = 0.1349 p < 0.0001 p < 0.0001 p < 0.0001 p = 0.0142 p < 0.0001 p < 0.0001 p < 0.0001 p = 0.0002 p < 0.0001 p < 0.0001 p = 0.0350 p < 0.0001 p = 0.1815	Figure 5B	mV	Estimated marginal means w/ Tukey adjustment for multiple comparisons
Does the number of identified MU firings in MEPs increase with stimulation intensity?	Yes	First dorsal interosseus		n/a	7	Main effect	p < 0.0001	Text	number	Generalised mixed-effect model (No firings ~ stimulation intensity + [1 | Participant ID], family = Gaussian, link = sqrt)
Post hoc tests		First dorsal interosseus	- 80% RMT: 0 (0) - 90% RMT: 0.1 (0.1) - 100% RMT: 0.2 (0.2) - 110% RMT: 2.3 (1.7) - 120% RMT: 7.7 (5.2) - 130% RMT: 11.7 (8.0) - 140% RMT: 13.9 (7.5)	n/a		80 vs 90% 80 vs 100% 80 vs 110% 80 vs 120% 80 vs 130% 80 vs 140% 90 vs 100% 90 vs 110% 90 vs 120% 90 vs 130% 90 vs 140% 100 vs 110% 100 vs 120% 100 vs 130% 100 vs 140% 110 vs 120% 110 vs 130% 110 vs 140% 120 vs 130% 120 vs 140% 130 vs 140%	p = 1.0000 p = 0.9993 p = 0.0037 p < 0.0001 p < 0.0001 p < 0.0001 p = 0.9998 p = 0.0051 p < 0.0001 p < 0.0001 p < 0.0001 p = 0.0106 p < 0.0001 p < 0.0001 p < 0.0001 p < 0.0001 p < 0.0001 p < 0.0001 p < 0.0001 p < 0.0001 p = 0.0074	Figure 5C	number	Estimated marginal means w/ Tukey adjustment for multiple comparisons
Is there an association between peak-to-peak MEP amplitude and the number of identified MU firings during MEP?	Yes	First dorsal interosseus	n/a	0.65 (0.62, 0.69)	7		p < 0.0001	Text		Repeated measures correlation
Does the energy accounted for by the identified MU firings in the signal depend on stimulation intensity?	Yes	First dorsal interosseus		n/a	7	Main effect	p = 0.0002	Text	%	Linear mixed-effect model (EAF ~ stimulation intensity + [1 | Participant ID])
Post hoc tests		First dorsal interosseus	- 110% RMT: 23.0 (8.0) - 120% RMT: 29.5 (7.0) - 130% RMT: 32.6 (8.8) - 140% RMT: 31.6 (6.5)	n/a		110 vs 120% 110 vs 130% 110 vs 140% 120 vs 130% 120 vs 140% 130 vs 140%	p = 0.0749 p = 0.0002 p = 0.0028 p = 0.1012 p = 0.5303 p = 0.7697	Figure 5D	%	Estimated marginal means w/ Tukey adjustment for multiple comparisons
Is there an association between the number of firings if the identified MUs during MEPs and the MU recruitment threshold estimated during voluntary contractions?	Yes	First dorsal interosseus	n/a	-0.82 (-0.86, -0.77)	7		p < 0.0001	Figure 6A		Repeated measures correlation
Does the latency of the identified MUs during MEP depend on stimulation intensity?	Yes	First dorsal interosseus		n/a	7	Main effect	p < 0.0001	Text	ms	Linear mixed-effect model (SD MU Lat ~ stimulation intensity + [1 | Participant ID])
Post hoc tests		First dorsal interosseus	- 110% RMT: 23.0 (1.2) - 120% RMT: 23.1 (1.2) - 130% RMT: 23.1 (1.3) - 140% RMT: 23.1 (1.2)	n/a		110 vs 120% 110 vs 130% 110 vs 140% 120 vs 130% 120 vs 140% 130 vs 140%	p = 0.1814 p = 0.1495 p = 0.0008 p = 1.0000 p = 0.0214 p = 0.0075	Figure 5E	ms	Estimated marginal means w/ Tukey adjustment for multiple comparisons
Does the dispersion of MU firing identification during MEP depend on stimulation intensity?	Yes	First dorsal interosseus		n/a	7	Main effect	p < 0.0001	Figure 5F	ms	Linear mixed-effect model (SD MU Lat MEP ~ stimulation intensity + [1 | Participant ID])
Post hoc tests		First dorsal interosseus	- 110% RMT: 0.3 (0.2) - 120% RMT: 0.6 (0.2) - 130% RMT: 0.6 (0.3) - 140% RMT: 0.7 (0.2)	n/a		110 vs 120% 110 vs 130% 110 vs 140% 120 vs 130% 120 vs 140% 130 vs 140%	p = 0.0001 p < 0.0001 p < 0.0001 p = 0.5545 p < 0.0001 p = 0.0068	Figure 5F	ms	Estimated marginal means w/ Tukey adjustment for multiple comparisons
Experiment 3
Does peak-to-peak MEP amplitude increase with stimulation intensity?	Yes	Tibialis anterior		n/a	9	Main effect	p < 0.0001	Text	mV	Generalised mixed-effect model (MEP ~ stimulation intensity + [1 | Participant ID], family = Gaussian, link = sqrt)
Post hoc tests		Tibialis anterior	- 90% RMT: 0.21 (0.27) - 100% RMT: 0.38 (0.53) - 110% RMT: 0.53 (0.72) - 120% RMT: 0.51 (0.73) - 130% RMT: 0.64 (0.77) - 140% RMT: 0.86 (0.69) - 150% RMT: 0.95 (0.62) - 160% RMT: 0.97 (0.69) - 170% RMT: 1.09 (0.82) - 180% RMT: 0.99 (0.68)	n/a		90 vs 100% 90 vs 110% 90 vs 120% 90 vs 130% 90 vs 140% 90 vs 150% 90 vs 160% 90 vs 170% 90 vs 180% 100 vs 110% 100 vs 120% 100 vs 130% 100 vs 140% 100 vs 150% 100 vs 160% 100 vs 170% 100 vs 180% 110 vs 120% 110 vs 130% 110 vs 140% 110 vs 150% 110 vs 160% 110 vs 170% 110 vs 180%	p = 0.0536 p < 0.0001 p < 0.0001 p < 0.0001 p < 0.0001 p < 0.0001 p < 0.0001 p < 0.0001 p < 0.0001 p = 0.0971 p = 0.0213 p < 0.0001 p < 0.0001 p < 0.0001 p < 0.0001 p < 0.0001 p < 0.0001 p = 1.0000 p = 0.0976 p < 0.0001 p < 0.0001 p < 0.0001 p < 0.0001 p < 0.0001	Figure 8B	mV	Estimated marginal means w/ Tukey adjustment for multiple comparisons
						120 vs 130% 120 vs 140% 120 vs 150% 120 vs 160% 120 vs 170% 120 vs 180% 130 vs 140% 130 vs 150% 130 vs 160% 130 vs 170% 130 vs 180% 140 vs 150% 140 vs 160% 140 vs 170% 140 vs 180% 150 vs 160% 150 vs 170% 150 vs 180% 160 vs 170% 160 vs 180% 170 vs 180%	p = 0.3095 p < 0.0001 p < 0.0001 p < 0.0001 p < 0.0001 p < 0.0001 p = 0.0012 p < 0.0001 p < 0.0001 p < 0.0001 p < 0.0001 p = 0.9906 p = 0.1055 p = 0.0001 p < 0.0001 p = 0.7402 p = 0.0123 p < 0.0001 p = 0.7258 p = 0.0065 p = 0.4970
Does the number of identified MU firings in MEPs increase with stimulation intensity?	Yes	Tibialis anterior		n/a	9	Main effect	p < 0.0001	Text	number	Generalised mixed-effect model (No firings ~ stimulation intensity + [1 | Participant ID], family = Gaussian, link = sqrt)
Post hoc tests		Tibialis anterior	- 90% RMT: 1.0 (1.4) - 100% RMT: 4.7 (7.9) - 110% RMT: 6.4 (10.8) - 120% RMT: 9.3 (15.7) - 130% RMT: 10.3 (16.1) - 140% RMT: 12.1 (15.9) - 150% RMT: 14.0 (19.2) - 160% RMT: 16.7 (19.5) - 170% RMT: 17.2 (20.2) - 180% RMT: 8.9 (9.5)	n/a		90 vs 100% 90 vs 110% 90 vs 120% 90 vs 130% 90 vs 140% 90 vs 150% 90 vs 160% 90 vs 170% 90 vs 180% 100 vs 110% 100 vs 120% 100 vs 130% 100 vs 140% 100 vs 150% 100 vs 160% 100 vs 170% 100 vs 180% 110 vs 120% 110 vs 130% 110 vs 140% 110 vs 150% 110 vs 160% 110 vs 170% 110 vs 180%	p = 0.0536 p = 0.0002 p < 0.0001 p < 0.0001 p < 0.0001 p < 0.0001 p < 0.0001 p < 0.0001 p < 0.0001 p = 0.9138 p = 0.0052 p = 0.0001 p < 0.0001 p < 0.0001 p < 0.0001 p < 0.0001 p < 0.0001 p = 0.3264 p = 0.0376 p = 0.0001 p < 0.0001 p < 0.0001 p < 0.0001 p < 0.0001	Figure 8C	number	Estimated marginal means w/ Tukey adjustment for multiple comparisons
						120 vs 130% 120 vs 140% 120 vs 150% 120 vs 160% 120 vs 170% 120 vs 180% 130 vs 140% 130 vs 150% 130 vs 160% 130 vs 170% 130 vs 180% 140 vs 150% 140 vs 160% 140 vs 170% 140 vs 180% 150 vs 160% 150 vs 170% 150 vs 180% 160 vs 170% 160 vs 180% 170 vs 180%	p = 0.9973 p = 0.2728 p = 0.1064 p < 0.0001 p < 0.0001 p = 0.0985 p = 0.8338 p = 0.5269 p = 0.0014 p = 0.0003 p = 0.4477 p = 0.9999 p = 0.1934 p = 0.0749 p = 0.9974 p = 0.6232 p = 0.3743 p = 1.0000 p = 1.0000 p = 0.9070 p = 0.7447
Is there an association between peak-to-peak MEP amplitude and the number of identified MU firings during MEP?	Yes	Tibialis anterior	n/a	0.53 (0.47, 0.58)	9		p < 0.0001	Text		Repeated measures correlation
Does the energy accounted for by the identified MU firings in the signal depend on stimulation intensity?	No	Tibialis anterior		n/a	9	Main effect	p = 0.7152	Figure 8D	%	Linear mixed-effect model (EAF ~ stimulation intensity + [1 | Participant ID])
		Tibialis anterior	- 110% RMT: 28.5 (4.8) - 120% RMT: 27.2 (5.5) - 130% RMT: 26.2 (6.1) - 140% RMT: 26.6 (4.7) - 150% RMT: 26.3 (6.2) - 160% RMT: 26.3 (4.4) - 170% RMT: 26.0 (5.5) - 180% RMT: 27.4 (4.2)						%		No main effect --> no post hoc testing
Is there an association between the number of firings if the identified MUs during MEPs and the MU recruitment threshold estimated during voluntary contractions?	Yes	Tibialis anterior	n/a	-0.75 (-0.80, -0.68)	9		p < 0.0001	Figure 6B		Repeated measures correlation
Does the latency of the identified MUs during MEP depend on stimulation intensity?	Yes	Tibialis anterior		n/a	9	Main effect	p < 0.0001	Text	ms	Linear mixed-effect model (SD MU Lat ~ stimulation intensity + [1 | Participant ID])
Post hoc tests		Tibialis anterior	- 110% RMT: 40.0 (8.0) - 120% RMT: 36.8 (4.2) - 130% RMT: 35.8 (5.3) - 140% RMT: 36.1 (4.8) - 150% RMT: 36.4 (4.3) - 160% RMT: 36.1 (4.7) - 170% RMT: 36.0 (4.8) - 180% RMT: 34.6 (4.0)	n/a		110 vs 120% 110 vs 130% 110 vs 140% 110 vs 150% 110 vs 160% 110 vs 170% 110 vs 180% 120 vs 130% 120 vs 140% 120 vs 150% 120 vs 160% 120 vs 170% 120 vs 180% 130 vs 140% 130 vs 150% 130 vs 160% 130 vs 170% 130 vs 180% 140 vs 150% 140 vs 160% 140 vs 170% 140 vs 180% 150 vs 160% 150 vs 170% 150 vs 180% 160 vs 170% 160 vs 180% 170 vs 180%	p = 0.0613 p = 0.0153 p = 0.3748 p = 0.0009 p = 0.0001 p < 0.0001 p < 0.0001 p = 0.9999 p = 0.9657 p = 0.9175 p = 0.6392 p = 0.4507 p < 0.0001 p = 0.7861 p = 0.9908 p = 0.8704 p = 0.7210 p < 0.0001 p = 0.2372 p = 0.0533 p = 0.0203 p < 0.0001 p = 0.9996 p = 0.9934 p < 0.0001 p = 1.0000 p = 0.0001 p = 0.0002	Figure 8E	ms	Estimated marginal means w/ Tukey adjustment for multiple comparisons
Does the dispersion of MU firing identification during MEP depend on stimulation intensity?	No	Tibialis anterior		n/a	9	Main effect	p = 0.1704	Figure 8F	ms	Linear mixed-effect model (SD MU Lat MEP ~ stimulation intensity + [1 | Participant ID])
		Tibialis anterior	- 110% RMT: 2.4 (1.9) - 120% RMT: 2.3 (1.6) - 130% RMT: 2.6 (1.8) - 140% RMT: 2.7 (1.5) - 150% RMT: 3.1 (1.5) - 160% RMT: 3.1 (2.0) - 170% RMT: 2.9 (1.1) - 180% RMT: 2.9 (1.9)						ms		No main effect --> no post hoc testing
Experiment 4
Does the voluntary firing rate of MU pre-stimulus increase with increased contraction intensity?	Yes	Tibialis anterior		n/a	6	Main effect	p < 0.0001	Text	pps	Linear mixed-effect model (Firing rate ~ contraction level + [1 | Participant ID])
Post hoc tests		Tibialis anterior	- 10% MVF: 12.7 (3.1) - 30% MVF: 15.6 (2.9) - 50% MVF: 19.4 (6.0) - 70% MVF: 27.4 (10.7) - 90% MVF: 35.4 (12.4)	n/a		10 vs 30% 10 vs 50% 10 vs 70% 10 vs 90% 30 vs 50% 30 vs 70% 30 vs 90% 50 vs 70% 50 vs 90% 70 vs 90%	p < 0.0001 p < 0.0001 p < 0.0001 p < 0.0001 p < 0.0001 p < 0.0001 p < 0.0001 p < 0.0001 p < 0.0001 p < 0.0001	Figure 9B	pps	Estimated marginal means w/ Tukey adjustment for multiple comparisons
Is the peak-to-peak MEP amplitude dependent on contraction level?	Yes	Tibialis anterior		n/a	6	Main effect	p = 0.0011	Text	mV	Generalised mixed-effect model (MEP ~ contraction level + [1 | Participant ID], family = Gaussian, link = sqrt)
Post hoc tests		Tibialis anterior	- 10% MVF: 2.0 (0.7) - 30% MVF: 2.5 (0.5) - 50% MVF: 3.1 (1.2) - 70% MVF: 2.8 (1.0) - 90% MVF: 3.0 (1.3)	n/a		10 vs 30% 10 vs 50% 10 vs 70% 10 vs 90% 30 vs 50% 30 vs 70% 30 vs 90% 50 vs 70% 50 vs 90% 70 vs 90%	p = 0.2769 p = 0.0015 p = 0.0263 p = 0.0061 p = 0.3550 p = 0.9887 p = 0.7799 p = 0.6598 p = 0.9598 p = 0.9636	Figure 9D	mV	Estimated marginal means w/ Tukey adjustment for multiple comparisons
Does the number of identified MU firings in MEPs depend on contraction level?	Yes	Tibialis anterior		n/a	6	Main effect	p = 0.0003	Text	number	Generalised mixed-effect model (No firings ~ contraction level + [1 | Participant ID], family = Gaussian, link = sqrt)
Post hoc tests		Tibialis anterior	- 10% MVF: 28.1 (10.5) - 30% MVF: 32.6 (8.8) - 50% MVF: 29.9 (10.9) - 70% MVF: 28.6 (7.0) - 90% MVF: 26.0 (6.0)	n/a		10 vs 30% 10 vs 50% 10 vs 70% 10 vs 90% 30 vs 50% 30 vs 70% 30 vs 90% 50 vs 70% 50 vs 90% 70 vs 90%	p = 0.0306 p = 0.9170 p = 0.9999 p = 0.5287 p = 0.2416 p = 0.0225 p = 0.0001 p = 0.8720 p = 0.1212 p = 0.6156	Figure 9E	number	Estimated marginal means w/ Tukey adjustment for multiple comparisons
Is there an association between the number of identified firings during MEP and background MU firing rate?	Yes	Tibialis anterior		n/a	6	Main effect	p < 0.0001	Figure 9C		Mixed effect logistic binomial regression (fired~ voluntary firing rate + [1 | MU ID] + [1 | Participant ID])
Does the energy accounted for by the identified MU firings in the signal depend on contraction level?	No	Tibialis anterior		n/a	6	Main effect	p = 0.1463	Figure 9F	%	Linear mixed-effect model (EAF ~ contraction level + [1 | Participant ID])
		Tibialis anterior	- 10% MVF: 26.2 (5.4) - 30% MVF: 22.6 (6.7) - 50% MVF: 23.3 (2.9) - 70% MVF: 22.5 (5.5) - 90% MVF: 24.2 (2.9)						%		No main effect --> no post hoc testing
Does the latency of the identified MUs during MEP depend on contraction level?	No	Tibialis anterior		n/a	6	Main effect	p = 0.0970	Figure 9G	ms	Linear mixed-effect model (SD MU Lat ~ contraction level + [1 | Participant ID])
		Tibialis anterior	- 10% MVF: 35.9 (4.1) - 30% MVF: 35.2 (3.7) - 50% MVF: 34.6 (3.9) - 70% MVF: 34.7 (2.9) - 90% MVF: 35.1 (4.1)								No main effect --> no post hoc testing
Does the dispersion of MU firing identification during MEP depend on stimulation intensity?	Yes	Tibialis anterior		n/a	6	Main effect	p < 0.0001	Text	ms	Linear mixed-effect model (SD MU Lat MEP ~ contraction level + [1 | Participant ID])
Post hoc tests		Tibialis anterior	- 10% MVF: 4.3 (1.4) - 30% MVF: 4.8 (1.5) - 50% MVF: 5.4 (1.5) - 70% MVF: 6.1 (1.7) - 90% MVF: 6.6 (2.6)	n/a		10 vs 30% 10 vs 50% 10 vs 70% 10 vs 90% 30 vs 50% 30 vs 70% 30 vs 90% 50 vs 70% 50 vs 90% 70 vs 90%	p = 0.8077 p = 0.0014 p < 0.0001 p < 0.0001 p = 0.0535 p < 0.0001 p < 0.0001 p = 0.0938 p = 0.0002 p = 0.4045	Figure 9H	ms	Estimated marginal means w/ Tukey adjustment for multiple comparisons
